# Supplementary material for: Pathobiont-triggered induction of goblet cell response drives regional susceptibility to inflammatory bowel disease
Source: J Clin Invest. 2026 Feb 17;136(7):e201729. doi: 10.1172/JCI201729 (PMC13038202; doi:10.1172/JCI201729)
Supplement: Supporting data values [file jci-136-201729-s108.xlsx]

## Sheet: Fig 1B
WT	SPF-B TnfΔARE/+	CONV TnfΔARE/+
2	0	7
0	0	7
0	0	7
	0	7
		7

## Sheet: Fig 1C
proximal	distal
8	4
8	5
7	2
7	4

## Sheet: Fig 1D
proximal	distal
7	8
7	8
7	8
7	8
7	7

## Sheet: Fig S1E
	duodenum		jejunum		ileum		ascending colon		distal colon
wildtype	3.43478	3.43478	3.76087	3.54348	3.97826	3.43478	3.32609	4.08696	3.32609	3.32609
TnfΔARE/+	6.80435	5.93478	5.93478	5.06522	10.3913	9.52174	33.4348	44.3043	23.2174	17.1304

## Sheet: Fig S1F
	proximal				distal
LP chronic inflammation	3	3	2	2	2	2	1	1
LP PMNs	1	1	1	1	0	1	0	1
depth of inflammation	3	3	3	3	2	2	1	2
crypt inflammation	1	1	1	1	0	0	0	0

## Sheet: Fig S1H
	H Calls	% C57BL/6J Alleles
CONV inbred C57BL/6J	19	96.8
CONV N+Y TnfΔARE/+	35	98.1
CONV N+Y TnfΔARE/+	43	96.8
CONV inbred TnfΔARE/+	59	96.2
CONV inbred TnfΔARE/+	34	96.8
CONV N+ TnfΔARE/+	67	96.8
CONV N+ TnfΔARE/+	50	97.4
SPF-B inbred TnfΔARE/+	192	91.7
SPF-B inbred TnfΔARE/+	55	95.5

## Sheet: Fig 2A-B
	SPF-B WT				SPF-B TnfΔARE/+				CONV WT				CONV TnfΔARE/+
Bacteroidota	0.673471	0.510026	0.694063	0.505011	0.674953	0.567676	0.716396	0.448291	0.740305	0.638337	0.597372	0.653474	0.677515	0.711311	0.703503	0.481827
Bacillota	0.282957	0.415342	0.277433	0.456567	0.298903	0.392622	0.253802	0.499367	0.176019	0.165967	0.332658	0.239998	0.201148	0.194366	0.187349	0.380474
Thermodesulfobacteriota	0.023894	0.023536	0.010414	0.022643	0.005119	0.014081	0.011825	0.016069	0.010374	0.01125	0.010972	0.042297	0.027682	0.020483	0.012693	0.024838
Deferribacterota	0.01607	0.048223	0.015653	0.013029	0.018339	0.022675	0.014943	0.034635	0.005217	0.018627	0.006472	0.022387	0.01025	0.007228	0.007071	0.028758
Actinomycetota	0.002921	0.002362	0.002239	0.002384	0.001986	0.002603	0.001985	0.001567	0.009103	0.006294	0.002754	0.009825	0.015765	0.009861	0.003178	0.002885
Pseudomonadota	0.000687	0.000511	0.000198	0.000366	0.0007	0.000344	0.001049	7.08e-05	0.011542	0.014362	0.009637	0.014953	0.010255	0.014916	0.013113	0.007895
Chlamydiota	0	0	0	0	0	0	0	0	0.035179	0.031856	0.005956	0.009415	0.046811	0.036313	0.068932	0.035273
Spirochaetota	0	0	0	0	0	0	0	0	0.012261	0.021914	0.034179	0.007651	0.010574	0.005523	0.00416	0.038051
Campylobacterota	0	0	0	0	0	0	0	0	0	0.091392	0	0	0	0	0	0

## Sheet: Fig 2C
SPF-B WT	SPF-B TnfΔARE/+	CONV WT	CONV TnfΔARE/+	aged CONV WT	aged CONV TnfΔARE/+
0	0	0.0351793	0.0468105	0.00382908	0.0574169
0	0	0.0318561	0.0363127	0.00196038	0.0685642
0	0	0.00595631	0.0689324	0.00281192	0.0482332
0	0	0.00941477	0.0352732	0.00167774
				0.00233239

## Sheet: Fig 2G
WT proximal	WT distal	TnfΔARE/+ proximal	TnfΔARE/+ distal	aged WT proximal	aged WT distal	aged TnfΔARE/+ proximal	aged TnfΔARE/+ distal
4.03254	3.02428	3.32868	4.1449	1.31012	0.683241	38.1452	13.5238
1.77362	1.05506	6.41199	3.34916	1.17854	3.67498	19.8591	12.4493
2.88478	0.175853	7.84173	4.97306	0.525303	0.257263	23.1529	14.4944
				0.657772	0.474614

## Sheet: Fig S2A
SPF-B WT	SPF-B TnfΔARE/+	CONV WT	CONV TnfΔARE/+	aged CONV WT	aged CONV TnfΔARE/+
5.8	5.74	5.68	6.02	5.49	5.41
5.97	5.87	5.71	5.27	5.88	5.9
5.53	6.05	5.39	5.31	5.95	6.01
6.06	5.66	5.34	5.34	5.77
				5.8

[truncated: 38 more sheets: Fig S2B-C, Fig S2D, Fig S2J, Fig 3E, Fig 3F, Fig 3G,I, Fig 3H, Fig 3L, Fig 3M, Fig 3P,R, Fig 3Q, Fig S3D, Fig S3E, Fig S4H, Fig S4I, Fig S4J, Fig S4L, Fig S4M, Fig 4C-D, Fig 4I …]
